# Supplementary material for: A Novel Kinase Inhibitor AX-0085 Inhibits Interferon-γ-Mediated Induction of PD-L1 Expression and Promotes Immune Reaction to Lung Adenocarcinoma Cells
Source: Cells. 2021 Dec 22;11(1):19. doi: 10.3390/cells11010019 (PMC8750969; doi:10.3390/cells11010019)
Supplement: Supplementary file 1 [file cells-11-00019-s001.zip]

Archive with 3 entries (3 files):
- File S1_Results from densitometric analyses.xlsx
- File S2_DEGs_in_up-regulated_GO terms.xlsx
- File S3_DEGs_in_down-regulated_GO terms.xlsx
