# Supplementary material for: A Novel Kinase Inhibitor AX-0085 Inhibits Interferon-γ-Mediated Induction of PD-L1 Expression and Promotes Immune Reaction to Lung Adenocarcinoma Cells
Source: Cells. 2021 Dec 22;11(1):19. doi: 10.3390/cells11010019 (PMC8750969; doi:10.3390/cells11010019)
Supplement: Supplementary file 1 [file cells-11-00019-s001.zip › File S1_Results from densitometric analyses.xlsx]

## Sheet: Figure 2A and 2C
Figure 2A					Figure 2B
							A549					HCC827
	PD-L1	tubulin	PD-L1/tubulin			PD-L1	tubulin	PD-L1/tubulin			PD-L1	tubulin	PD-L1/tubulin
1	1013.84	9579.23	0.105837		1	1411.82	7774.77	0.18159		1	3945.18	8794.18	0.448613
2	2859.23	8021.89	0.356429		2	2070.89	4856.72	0.426397		2	3617.06	11861.5	0.304941
3	7424.31	10659.8	0.696476		3	2088.48	9947.18	0.209957		3	2977.06	8798.89	0.338345
4	12643.7	11691.6	1.08143		4	2128.23	9573.48	0.222305		4	3184.77	18118.6	0.175774
5	6819.23	10165	0.670855		5	2964.3	9125.35	0.324843		5	2964.04	9797.84	0.30252
6	12698.2	9490.06	1.33805		6	15178.4	8287.6	1.83146		6	16878.7	8410.38	2.00689
7	5628.48	10816.8	0.520347		7	12052.8	8335.31	1.446		7	11180.9	11165.5	1.00138
8	9628.01	12312.9	0.781946		8	8588.13	10079	0.852081		8	8702.6	11310.8	0.769408
9	8208.31	9244.43	0.887919		9	10146.2	10296.5	0.985403		9	11959.7	12538.5	0.953832
10	13281.1	5749.23	2.31007		10	9962.4	13950.7	0.714114		10	10885.7	11203.2	0.971654
11	839.648	11877.2	0.0706942
12	3980.55	8566.82	0.464647
Figure 2C
		H460					H226					H1975					H358
	PD-L1	tubulin	PD-L1/tubulin			PD-L1	tubulin	PD-L1/tubulin			PD-L1	tubulin	PD-L1/tubulin			PD-L1	tubulin	PD-L1/tubulin
1	14081.3	21651.5	0.650363		1	12624.3	18361.2	0.68755		1	11290.1	18277.4	0.617709		1	4553.33	39839.5	0.114292
2	13178.8	22072.3	0.597075		2	15440	30422.6	0.507518		2	17090.8	18186.2	0.939768		2	7007.84	45289.3	0.154735
3	39723.8	21676.8	1.83255		3	36095.6	34179.5	1.05606		3	34102.4	23152.4	1.47295		3	42396	45880.5	0.924054
4	25245.8	21385.3	1.18052		4	17659.1	35590.5	0.496174		4	19412	10932.6	1.77561		4	167497	52130.7	3.21303

## Sheet: Figure 3A
Figure 3A
	A549
	JAK	p-JAK	STAT	p-STAT	tubulin		JAK/tubulin	p-JAK/tubulin	STAT/tubulin	p-STAT/tubulin
1	14057.5	23163.5	20809.1	1039.9	27802.5		0.505622	0.833143	0.748462	0.0374031
2	15727.1	7934.64	20919.9	2086.99	29422.8		0.534522	0.269677	0.711011	0.0709311
3	20640.2	30926.6	24763.6	39239.9	29880.9		0.690751	1.035	0.828745	1.31321
4	20196.9	6705.55	19198.8	12296.3	28217.8		0.715749	0.237636	0.680378	0.435766
	HCC827
	JAK	p-JAK	STAT	p-STAT	tubulin		JAK/tubulin	p-JAK/tubulin	STAT/tubulin	p-STAT/tubulin
1	25785.1	19669.2	9442.91	1081.85	37055.3		0.695853	0.530808	0.254833	0.0291955
2	28355.6	8854.91	13687.6	791.506	36627.3		0.774167	0.241757	0.3737	0.0216097
3	30413.7	24824	11492.7	23600.5	36391.4		0.835738	0.68214	0.315809	0.648518
4	26486.9	7649.45	81890.2	19260.3	31339.3		0.845167	0.244085	2.61302	0.614573

## Sheet: Figure 6A and 6C
Figure 6A								Figure 6C
	PD-L1	actin	PD-L1/Actin						PD-L1	actin	PD-L1/Actin
1	2126.6	15230.9	0.139624					1	23151	29668.3	0.780328
2	3283.82	14218.2	0.230959					2	26210.5	27818.5	0.942196
3	3770.89	16628.8	0.226769					3	11986.7	26276.7	0.456173
4	4278.77	17634.3	0.242639					4	16877.8	26148	0.645472
5	5147.75	15494.8	0.332224
6	17002.8	13943.1	1.21944
7	16192.3	12665.8	1.27843
8	12091.4	12636.5	0.956861
9	7380.6	14563.4	0.506792
10	5685.6	14441	0.393713

## Sheet: Figure 3B 
Figure 3B
A549
no treat					IFN-g					IFN-g+AX-0085
	nucleus	Cytoplasm	nucleus/cytoplasm ratio			nucleus	Cytoplasm	nucleus/cytoplasm ratio			nucleus	Cytoplasm	nucleus/cytoplasm ratio
	7.292	9.602	0.759425			24.779	7.267	3.4098			17.765	16.766	1.05958
	8.901	9.193	0.968237			52.167	8.575	6.08362			16.396	17.752	0.923614
	6.79	10.132	0.670154			26.186	6.705	3.90544			16.504	16.833	0.980455
	6.469	7.438	0.869723			24.312	7.765	3.13097			15.046	24.454	0.615278
	7.496	13.021	0.575685			14.57	1.988	7.32897			8.966	10.74	0.834823
	11.525	16.587	0.694821			15.168	1.952	7.77049			8.033	10.796	0.744072
	12.336	20.414	0.604291			16.631	2.064	8.05766			4.789	7.939	0.603225
	16.152	24.893	0.648857			8.368	3.443	2.43044			6.536	9.053	0.721971
	12.406	19.53	0.635228			18.46	6.714	2.74948			6.84	8.558	0.799252
	7.123	10.071	0.707278			21.457	5.336	4.02118			8.469	10.018	0.845378
HCC827
no treat					IFN-g					IFN-g+AX-00085
	nucleus	Cytoplasm				nucleus	Cytoplasm	nucleus/cytoplasm ratio			nucleus	Cytoplasm	nucleus/cytoplasm ratio
	12.112	19.382	nucleus/cytoplasm ratio			17.791	8.189	2.17255			21.734	41.228	0.527166
	10.471	20.217	0.51793			18.165	7.273	2.49759			22.172	40.344	0.549574
	11.44	22.861	0.500416			24.732	8.458	2.9241			20.037	33.913	0.590835
	16.103	25.573	0.629688			19.924	7.275	2.73869			20.181	45.316	0.445339
	18.329	29.408	0.623266			24.49	5.854	4.18346			30.096	49.952	0.602498
	14.772	21.981	0.672035			19.655	7.703	2.5516			27.318	40.207	0.679434
	11.466	22.722	0.504621			33.546	7.26	4.62066			18.104	34.36	0.526892
	15.508	26.552	0.584061			33.786	6.741	5.01202			26.871	39.298	0.683775
	7.408	10.614	0.697946			23.746	10.973	2.16404			36.711	50.345	0.729189
	7.476	11.499	0.650143			35.771	6.262	5.71239			11.798	25.763	0.457944
	9.164	12.853	0.712985			16.155	6.125	2.63755			13.113	23.005	0.570007
	7.635	11.064	0.690076			48.468	10.518	4.6081			18.391	33.75	0.544919
	8.727	12.369	0.705554			30.692	13.305	2.3068			15.955	21.647	0.737054
	7.416	12.825	0.578246			31.58	11.945	2.64378			16.094	25.761	0.624743
	14.459	22.74	0.63584			47.671	10.62	4.48879			18.337	31.887	0.575062
	16.598	27.858	0.595807			46.363	14.345	3.232			19.968	35.005	0.570433
