# Supplementary material for: A Novel Kinase Inhibitor AX-0085 Inhibits Interferon-γ-Mediated Induction of PD-L1 Expression and Promotes Immune Reaction to Lung Adenocarcinoma Cells
Source: Cells. 2021 Dec 22;11(1):19. doi: 10.3390/cells11010019 (PMC8750969; doi:10.3390/cells11010019)
Supplement: Supplementary file 1 [file cells-11-00019-s001.zip › File S2_DEGs_in_up-regulated_GO terms.xlsx]

## Sheet: Sheet1
SampleID	ID	Description	GeneRatio	BgRatio	pvalue	p.adjust	qvalue	geneID	Count
IFNg solo	GO:0034341	response to interferon-gamma	26/568	141/18722	1.19925e-13	3.20662e-10	2.60873e-10	GBP1/GBP4/GBP5/CD74/GBP2/BST2/CASP1/GBP3/NLRC5/IRF8/ICAM1/CIITA/TLR3/NMI/STAT1/PARP9/PARP14/FLNB/SP100/CD40/TRIM21/CALCOCO2/ZYX/CLDN1/NUB1/DAPK3	26
IFNg solo	GO:0001819	positive regulation of cytokine production	48/568	467/18722	1.40334e-13	3.20662e-10	2.60873e-10	GBP5/IL6/CD74/ITK/RSAD2/CASP1/CD274/HLA-F/ISG15/HLA-G/IFI16/IRF8/TLR3/B2M/TNFRSF14/NLRP1/IFIH1/HLA-A/HLA-E/DDIT3/SERPINE1/STAT1/IL20RB/GATA3/CCBE1/POLR3C/ARHGEF2/IRF7/CEBPG/EREG/CEBPB/SPHK1/CD55/C3/RUNX1/HEG1/CD40/RIOK3/MDK/FOXP1/POLR3D/IL4R/ZBTB7B/CYP1B1/XBP1/AKAP12/RIPK2/ATF4	48
IFNg solo	GO:0051607	defense response to virus	33/568	265/18722	6.09481e-12	6.96332e-09	5.66496e-09	GBP1/IL6/RSAD2/RTP4/IFI27/BST2/IFI44L/GBP3/MX1/MX2/ISG15/OASL/NLRC5/IFI16/IFI6/TLR3/DTX3L/NLRP1/IFIH1/DDX60/STAT1/PMAIP1/PARP9/POLR3C/ISG20/IRF7/DDIT4/CD40/RIOK3/IFIT5/STAT2/POLR3D/NT5C3A	33
IFNg solo	GO:0140546	defense response to symbiont	33/568	265/18722	6.09481e-12	6.96332e-09	5.66496e-09	GBP1/IL6/RSAD2/RTP4/IFI27/BST2/IFI44L/GBP3/MX1/MX2/ISG15/OASL/NLRC5/IFI16/IFI6/TLR3/DTX3L/NLRP1/IFIH1/DDX60/STAT1/PMAIP1/PARP9/POLR3C/ISG20/IRF7/DDIT4/CD40/RIOK3/IFIT5/STAT2/POLR3D/NT5C3A	33
IFNg solo	GO:0009615	response to virus	39/568	367/18722	1.07119e-11	9.79066e-09	7.96513e-09	GBP1/IL6/RSAD2/RTP4/IFI44/IFI27/BST2/IFI44L/GBP3/MX1/MX2/ISG15/OASL/NLRC5/IFI16/IFI6/TLR3/DTX3L/NMI/NLRP1/IFIH1/DDX60/FOSL1/STAT1/PMAIP1/PARP9/GATA3/POLR3C/ISG20/IRF7/DDIT4/CD40/ODC1/RIOK3/IFIT5/STAT2/BATF3/POLR3D/NT5C3A	39
IFNg solo	GO:0002483	antigen processing and presentation of endogenous peptide antigen	10/568	19/18722	4.41194e-11	3.36043e-08	2.73385e-08	HLA-DRA/HLA-B/HLA-DRB1/HLA-F/HLA-G/HLA-C/B2M/HLA-A/HLA-E/ERAP1	10
IFNg solo	GO:0019883	antigen processing and presentation of endogenous antigen	11/568	26/18722	9.30764e-11	6.07656e-08	4.94354e-08	CD74/HLA-DRA/HLA-B/HLA-DRB1/HLA-F/HLA-G/HLA-C/B2M/HLA-A/HLA-E/ERAP1	11
IFNg solo	GO:0097193	intrinsic apoptotic signaling pathway	32/568	288/18722	2.56043e-10	1.3194e-07	1.07339e-07	CD74/IFI16/IFI6/CHAC1/TRIB3/DDIT3/PPP1R15A/PMAIP1/TNFRSF1B/ERN1/ARHGEF2/CEBPB/DDIT4/MDM2/CASP4/CDKN1A/NKX3-1/AEN/EDA2R/TNFRSF10B/BBC3/JMY/BCL2A1/NFE2L2/PHLDA3/CYP1B1/HERPUD1/XBP1/MCL1/SELENOS/ATF4/YBX3	32
IFNg solo	GO:1903131	mononuclear cell differentiation	40/568	426/18722	2.59838e-10	1.3194e-07	1.07339e-07	IL6/CD74/ITK/RSAD2/HLA-DRA/HLA-B/HLA-DRB1/BATF2/HLA-G/IFI16/IRF8/IL15RA/IL11/B2M/GATA3/DHRS2/JUN/IRF7/CEBPG/CEBPB/VEGFA/MYC/RUNX1/NFIL3/DNAJB9/MDK/SRF/RELB/FOXP1/BATF3/ZC3H8/DNAJA3/IL4R/ZBTB7B/SH3RF1/ZFP36L1/XBP1/PATZ1/RIPK2/MYH9	40
IFNg solo	GO:0002831	regulation of response to biotic stimulus	33/568	327/18722	1.63082e-09	7.45283e-07	6.0632e-07	GBP5/SERPING1/HLA-B/HLA-DRB1/CD274/HLA-F/ISG15/HLA-G/OASL/NLRC5/IFI16/DTX3L/IFI35/NMI/HLA-A/DDX60/HLA-E/STAT1/PARP9/PARP14/POLR3C/IRF7/EREG/CD55/TRIB1/ERAP1/TRIM21/OPTN/RIOK3/FOXP1/STAT2/POLR3D/RIPK2	33
AX0085 solo	GO:0009410	response to xenobiotic stimulus	11/108	462/18722	7.35721e-05	0.0561781	0.0513612	TXNIP/TLR3/ABCC6/ASS1/ARRB1/CYP4F12/SMPD1/ADSS1/PTK2B/CPS1/EEF2	11
AX0085 solo	GO:0008652	cellular amino acid biosynthetic process	5/108	76/18722	7.7643e-05	0.0561781	0.0513612	ASS1/CBS/BCAT1/PHGDH/CPS1	5
AX0085 solo	GO:0009064	glutamine family amino acid metabolic process	5/108	78/18722	8.79156e-05	0.0561781	0.0513612	ASS1/SLC7A7/ADSS1/PHGDH/CPS1	5
AX0085 solo	GO:0006541	glutamine metabolic process	3/108	23/18722	0.000303956	0.117075	0.107036	ADSS1/PHGDH/CPS1	3
AX0085 solo	GO:0048008	platelet-derived growth factor receptor signaling pathway	4/108	56/18722	0.000305359	0.117075	0.107036	TXNIP/F7/ARID5B/LRP1	4
AX0085 solo	GO:0031667	response to nutrient levels	10/108	474/18722	0.000416178	0.127033	0.116141	F7/AQP3/ASS1/SLC22A3/FOXO4/SPX/SESN2/ADSS1/CPS1/EEF2	10
AX0085 solo	GO:0016042	lipid catabolic process	8/108	320/18722	0.000534528	0.127033	0.116141	ADRA2A/PLCXD3/CYP4F12/SMPD1/LRP1/CYP4F3/SESN2/CPS1	8
AX0085 solo	GO:0043405	regulation of MAP kinase activity	6/108	177/18722	0.000565839	0.127033	0.116141	ADRA2A/TNXB/SMPD1/PTK2B/ERN1/TRIB3	6
AX0085 solo	GO:1901607	alpha-amino acid biosynthetic process	4/108	68/18722	0.000642115	0.127033	0.116141	ASS1/CBS/PHGDH/CPS1	4
AX0085 solo	GO:0009743	response to carbohydrate	7/108	253/18722	0.000662666	0.127033	0.116141	TXNIP/ADRA2A/RPS6KA2/LRP1/SESN2/PTK2B/ERN1	7
IFNg on AX0085-Tx	GO:0019883	antigen processing and presentation of endogenous antigen	8/38	26/18722	1.99205e-16	2.06376e-13	1.33153e-13	CD74/HLA-B/HLA-F/HLA-G/HLA-C/HLA-A/B2M/HLA-E	8
IFNg on AX0085-Tx	GO:0019885	antigen processing and presentation of endogenous peptide antigen via MHC class I	7/38	17/18722	1.51389e-15	7.84197e-13	5.05959e-13	HLA-B/HLA-F/HLA-G/HLA-C/HLA-A/B2M/HLA-E	7
IFNg on AX0085-Tx	GO:0002483	antigen processing and presentation of endogenous peptide antigen	7/38	19/18722	3.911e-15	1.3506e-12	8.71397e-13	HLA-B/HLA-F/HLA-G/HLA-C/HLA-A/B2M/HLA-E	7
IFNg on AX0085-Tx	GO:0002474	antigen processing and presentation of peptide antigen via MHC class I	7/38	28/18722	9.071e-14	2.34939e-11	1.51581e-11	HLA-B/HLA-F/HLA-G/HLA-C/HLA-A/B2M/HLA-E	7
IFNg on AX0085-Tx	GO:0002460	adaptive immune response based on somatic recombination of immune receptors built from immunoglobulin superfamily domains	13/38	356/18722	1.20518e-13	2.49714e-11	1.61114e-11	CD74/HLA-B/SERPING1/HLA-F/HLA-G/C4B/C4A/IL18BP/HLA-A/B2M/C3/C1R/HLA-E	13
IFNg on AX0085-Tx	GO:0048002	antigen processing and presentation of peptide antigen	8/38	62/18722	4.09526e-13	7.07115e-11	4.56226e-11	CD74/HLA-B/HLA-F/HLA-G/HLA-C/HLA-A/B2M/HLA-E	8
IFNg on AX0085-Tx	GO:0019882	antigen processing and presentation	9/38	106/18722	6.01365e-13	8.9002e-11	5.74235e-11	CD74/HLA-B/HLA-F/HLA-G/HLA-C/HLA-A/PSMB8/B2M/HLA-E	9
IFNg on AX0085-Tx	GO:0045824	negative regulation of innate immune response	8/38	71/18722	1.27217e-12	1.64746e-10	1.06293e-10	HLA-B/SERPING1/HLA-F/HLA-G/HLA-A/ISG15/NLRC5/HLA-E	8
IFNg on AX0085-Tx	GO:0002443	leukocyte mediated immunity	13/38	440/18722	1.77659e-12	2.04505e-10	1.31946e-10	CD74/HLA-B/BST2/SERPING1/HLA-F/HLA-G/C4B/C4A/HLA-A/B2M/C3/C1R/HLA-E	13
IFNg on AX0085-Tx	GO:0002449	lymphocyte mediated immunity	12/38	350/18722	2.64316e-12	2.73831e-10	1.76674e-10	CD74/HLA-B/SERPING1/HLA-F/HLA-G/C4B/C4A/HLA-A/B2M/C3/C1R/HLA-E	12
AX0085 on IFNg-Tx	GO:0017158	regulation of calcium ion-dependent exocytosis	13/654	39/18722	3.60412e-10	1.67916e-06	1.41509e-06	ADRA2A/DOC2A/SYT12/SYT11/SYT6/DOC2B/SYT17/SYT15/HYAL3/CACNA1G/SYT13/CDK5/GNAI2	13
AX0085 on IFNg-Tx	GO:0010038	response to metal ion	39/654	373/18722	1.09823e-09	2.55833e-06	2.156e-06	AQP3/CD14/DPEP1/KHK/MT1F/TF/CDH1/SYT12/SYT11/SYT6/SERPINF1/FOS/MAPT/PTGES/GPLD1/FGG/ASS1/SMPD1/SYT17/SYT15/FGA/ALAD/FGB/CYB5A/PTK2B/CACNA1G/SYT13/RASA4B/SLC12A2/SLC25A23/TCIRG1/DMTN/CPS1/LRRK2/CAT/HFE/CASP9/BSG/CAMK2D	39
AX0085 on IFNg-Tx	GO:0017156	calcium-ion regulated exocytosis	15/654	64/18722	3.91055e-09	6.07309e-06	5.11802e-06	ADRA2A/BAIAP3/DOC2A/SYT12/SYT11/SYT6/DOC2B/RIMS3/SYT17/SYT15/HYAL3/CACNA1G/SYT13/CDK5/GNAI2	15
AX0085 on IFNg-Tx	GO:0023061	signal release	40/654	463/18722	1.43055e-07	0.000160843	0.000135549	ADRA2A/AGT/BAIAP3/ASIC1/DOC2A/MAP2K6/SYT12/SYT11/SYT6/LRP1/DOC2B/FZD4/HNF4A/ADCY5/PTGES/GPLD1/FGG/RIMS3/SYTL4/SYT17/SYT15/FGA/GIP/PLA2G4A/FGB/SNPH/SIDT2/CPLX2/PASK/SLC8B1/SYT13/CDK5/NR4A1/TCIRG1/PNKD/CAMK2N1/LRRK2/HFE/LRP5/AACS	40
AX0085 on IFNg-Tx	GO:0017157	regulation of exocytosis	24/654	202/18722	1.72616e-07	0.000160843	0.000135549	RAB26/ADRA2A/LGI3/DOC2A/SYT12/SYT11/SYT6/DOC2B/RAB3D/FGG/RIMS3/SYTL4/SYT17/SYT15/FGA/FGB/ITGB2/CPLX2/HYAL3/CACNA1G/SYT13/CDK5/LRRK2/GNAI2	24
AX0085 on IFNg-Tx	GO:0051592	response to calcium ion	20/654	149/18722	2.54133e-07	0.000197334	0.000166301	AQP3/DPEP1/SYT12/SYT11/SYT6/FOS/PTGES/GPLD1/FGG/SMPD1/SYT17/SYT15/FGA/FGB/PTK2B/SYT13/RASA4B/SLC25A23/DMTN/CAMK2D	20
AX0085 on IFNg-Tx	GO:0016042	lipid catabolic process	30/654	320/18722	9.86579e-07	0.000656639	0.000553375	PLIN1/ADRA2A/PLCXD3/ABHD1/GM2A/THRA/CYP4F12/BDH2/SORL1/PLCD1/LRP1/PLD2/GPLD1/SMPD1/BCO1/PLA2G4A/CYP24A1/PPARA/CYP4F3/PLCH1/NAGA/FUCA1/CROT/ACACB/CPS1/ASAH1/SIRT2/NAAA/SCP2/PLBD2	30
AX0085 on IFNg-Tx	GO:0044282	small molecule catabolic process	33/654	376/18722	1.26046e-06	0.00069754	0.000587843	QPRT/PRODH2/CRYM/HMGCLL1/LDHD/ABHD1/CYP4F12/BDH2/SDS/HGD/INPP5J/GALM/ALDH4A1/CYP24A1/PPARA/PON3/HYKK/CYP4F3/HPD/BCKDHB/ATP2B4/ALDH5A1/CROT/ACACB/PNKD/TST/ALDH2/ACADSB/ALDH3B1/LRP5/IMPA2/FUT8/SCP2	33
AX0085 on IFNg-Tx	GO:0071277	cellular response to calcium ion	14/654	85/18722	1.34747e-06	0.00069754	0.000587843	DPEP1/SYT12/SYT11/SYT6/FOS/GPLD1/SMPD1/SYT17/SYT15/SYT13/RASA4B/SLC25A23/DMTN/CAMK2D	14
AX0085 on IFNg-Tx	GO:0071248	cellular response to metal ion	22/654	197/18722	1.61307e-06	0.00075153	0.000633343	DPEP1/MT1F/TF/CDH1/SYT12/SYT11/SYT6/SERPINF1/FOS/GPLD1/SMPD1/SYT17/SYT15/ALAD/SYT13/RASA4B/SLC12A2/SLC25A23/DMTN/LRRK2/HFE/CAMK2D	22
