# Supplementary material for: A Novel Kinase Inhibitor AX-0085 Inhibits Interferon-γ-Mediated Induction of PD-L1 Expression and Promotes Immune Reaction to Lung Adenocarcinoma Cells
Source: Cells. 2021 Dec 22;11(1):19. doi: 10.3390/cells11010019 (PMC8750969; doi:10.3390/cells11010019)
Supplement: Supplementary file 1 [file cells-11-00019-s001.zip › File S3_DEGs_in_down-regulated_GO terms.xlsx]

## Sheet: Sheet1
SampleID	ID	Description	GeneRatio	BgRatio	pvalue	p.adjust	qvalue	geneID	Count
IFNg solo	GO:0006260	DNA replication	29/702	260/18722	1.69362e-07	0.000790923	0.000707579	MCM6/RMI2/DNA2/PCNA/MCM5/WDHD1/RRM2/CHAF1B/RBBP7/CHAF1A/ESCO2/PRIM1/MCM4/EHMT2/POLQ/CDC45/GINS1/MCM10/RRM1/TONSL/GINS2/POLE2/CACYBP/RECQL4/PIF1/POLD1/CCNE2/LIG1/FAM111B	29
IFNg solo	GO:0010038	response to metal ion	35/702	373/18722	6.46553e-07	0.0015097	0.00135061	GPI/AHCYL1/AKT1/PTGES/PARP1/AKR1C3/PCNA/MAPK3/CALM3/G6PD/CDH1/SYT17/SYT13/SLC30A3/SERPINF1/CALR/SLC25A23/CACYBP/ALAD/SLC12A2/NUDT1/GPLD1/CYB5A/FGA/FGG/MAPT/SYT11/SYT12/SPARC/CACNA1G/FGB/KHK/SYT6/AQP3/CD14	35
IFNg solo	GO:0017158	regulation of calcium ion-dependent exocytosis	10/702	39/18722	1.22199e-06	0.00189122	0.00169193	GNAI2/CDK5/SYT17/SYT13/SCAMP5/DOC2A/SYT11/SYT12/CACNA1G/SYT6	10
IFNg solo	GO:0031639	plasminogen activation	8/702	24/18722	1.61988e-06	0.00189122	0.00169193	MELTF/FGA/PLAT/SERPINF2/FGG/FGB/DHCR24/APOH	8
IFNg solo	GO:0031589	cell-substrate adhesion	33/702	363/18722	2.69906e-06	0.00252092	0.00225528	ITGB5/S100A10/DAG1/MELTF/TAOK2/FBLN1/CDK5/RAC3/PREX1/MEGF9/RADIL/CARMIL1/EFNA1/CALR/GAS6/EMP2/FMN1/CORO1A/TBCD/ITGA11/FGA/FGG/COL26A1/CSPG5/FBLN5/JUP/TMEFF2/FGB/ITGA2B/ANGPT1/CEACAM6/LYPD3/ITGAL	33
IFNg solo	GO:1900024	regulation of substrate adhesion-dependent cell spreading	11/702	57/18722	7.28282e-06	0.00507068	0.00453635	S100A10/MELTF/FBLN1/RAC3/PREX1/CARMIL1/CALR/FGA/FGG/CSPG5/FGB	11
IFNg solo	GO:0017157	regulation of exocytosis	22/702	202/18722	7.60059e-06	0.00507068	0.00453635	CPLX2/CALM3/GNAI2/CDK5/SYT17/SYT13/RIMS3/SCAMP5/RAB3D/FGA/FGG/DOC2A/SYT11/SYT12/CSPG5/SYTL4/CACNA1G/SLC4A8/FGB/SYT6/RAB26/LGI3	22
IFNg solo	GO:0034446	substrate adhesion-dependent cell spreading	15/702	108/18722	1.20578e-05	0.00703873	0.00629702	S100A10/MELTF/FBLN1/RAC3/PREX1/MEGF9/RADIL/CARMIL1/EFNA1/CALR/FGA/FGG/CSPG5/TMEFF2/FGB	15
IFNg solo	GO:0072378	blood coagulation, fibrin clot formation	5/702	10/18722	1.57407e-05	0.00775223	0.00693533	FBLN1/FGA/FGG/FGB/APOH	5
IFNg solo	GO:1900026	positive regulation of substrate adhesion-dependent cell spreading	9/702	41/18722	1.66001e-05	0.00775223	0.00693533	S100A10/RAC3/PREX1/CARMIL1/CALR/FGA/FGG/CSPG5/FGB	9
AX0085 solo	GO:0140014	mitotic nuclear division	39/180	287/18722	9.83225e-34	2.28895e-30	1.96335e-30	RACGAP1/KIF22/TACC3/CDCA5/MKI67/KIF18A/CDCA8/TPX2/MAD2L1/UBE2C/CENPE/SPDL1/KIF23/ZWINT/SGO2/KNSTRN/INCENP/NUF2/CDCA2/CDC6/KIF14/NCAPG/NCAPH/AURKA/TUBG1/KIFC1/KIF18B/AURKB/BUB1/CCNB1/PLK1/TRIP13/DLGAP5/MYBL2/ANLN/UBE2S/PKMYT1/CDC20/SPHK1	39
AX0085 solo	GO:0007059	chromosome segregation	41/180	346/18722	5.07647e-33	5.90901e-30	5.06845e-30	RACGAP1/KIF22/TACC3/CDCA5/MKI67/KIF18A/CDCA8/FANCD2/MAD2L1/UBE2C/CENPE/SPDL1/KIF23/ESCO2/ZWINT/SGO2/SPC24/KNSTRN/HJURP/INCENP/NUF2/CDCA2/CDC6/KIF14/NCAPG/FAM83D/NCAPH/BIRC5/SKA3/TUBG1/KIFC1/KIF18B/AURKB/BUB1/CCNB1/SPC25/PLK1/TRIP13/DLGAP5/ECT2/CDC20	41
AX0085 solo	GO:0000280	nuclear division	43/180	439/18722	3.84347e-31	2.98253e-28	2.55827e-28	RACGAP1/KIF22/TACC3/CDCA5/CKS2/MKI67/KIF18A/CDCA8/TPX2/FANCD2/MAD2L1/UBE2C/CENPE/SPDL1/KIF23/ZWINT/SGO2/KNSTRN/INCENP/NUF2/CDCA2/CDC6/KIF14/NCAPG/NCAPH/AURKA/TUBG1/KIFC1/KIF18B/AURKB/BUB1/CCNB1/PLK1/TRIP13/DLGAP5/MYBL2/HSPA2/ANLN/UBE2S/MYBL1/PKMYT1/CDC20/SPHK1	43
AX0085 solo	GO:0000070	mitotic sister chromatid segregation	30/180	168/18722	1.13703e-29	6.61754e-27	5.67619e-27	RACGAP1/KIF22/TACC3/CDCA5/KIF18A/CDCA8/MAD2L1/UBE2C/CENPE/SPDL1/KIF23/ZWINT/SGO2/KNSTRN/INCENP/NUF2/CDC6/KIF14/NCAPG/NCAPH/TUBG1/KIFC1/KIF18B/AURKB/BUB1/CCNB1/PLK1/TRIP13/DLGAP5/CDC20	30
AX0085 solo	GO:0048285	organelle fission	43/180	488/18722	3.16335e-29	1.47286e-26	1.26334e-26	RACGAP1/KIF22/TACC3/CDCA5/CKS2/MKI67/KIF18A/CDCA8/TPX2/FANCD2/MAD2L1/UBE2C/CENPE/SPDL1/KIF23/ZWINT/SGO2/KNSTRN/INCENP/NUF2/CDCA2/CDC6/KIF14/NCAPG/NCAPH/AURKA/TUBG1/KIFC1/KIF18B/AURKB/BUB1/CCNB1/PLK1/TRIP13/DLGAP5/MYBL2/HSPA2/ANLN/UBE2S/MYBL1/PKMYT1/CDC20/SPHK1	43
AX0085 solo	GO:0000819	sister chromatid segregation	31/180	202/18722	1.6172e-28	6.27472e-26	5.38214e-26	RACGAP1/KIF22/TACC3/CDCA5/KIF18A/CDCA8/MAD2L1/UBE2C/CENPE/SPDL1/KIF23/ESCO2/ZWINT/SGO2/KNSTRN/INCENP/NUF2/CDC6/KIF14/NCAPG/NCAPH/TUBG1/KIFC1/KIF18B/AURKB/BUB1/CCNB1/PLK1/TRIP13/DLGAP5/CDC20	31
AX0085 solo	GO:0098813	nuclear chromosome segregation	34/180	281/18722	1.11245e-27	3.69969e-25	3.17341e-25	RACGAP1/KIF22/TACC3/CDCA5/KIF18A/CDCA8/FANCD2/MAD2L1/UBE2C/CENPE/SPDL1/KIF23/ESCO2/ZWINT/SGO2/KNSTRN/INCENP/NUF2/CDC6/KIF14/NCAPG/FAM83D/NCAPH/TUBG1/KIFC1/KIF18B/AURKB/BUB1/CCNB1/PLK1/TRIP13/DLGAP5/ECT2/CDC20	34
AX0085 solo	GO:0044772	mitotic cell cycle phase transition	34/180	424/18722	8.99459e-22	2.61743e-19	2.2451e-19	TACC3/CDCA5/CKS2/CDK1/MAD2L1/UBE2C/CENPE/SPDL1/ZWINT/CCNF/E2F1/CDC6/MELK/MASTL/KIF14/CCND3/GTSE1/AURKA/CLSPN/CCNA2/AURKB/BUB1/CCNB1/PLK1/TRIP13/DLGAP5/CDC25A/HSPA2/ANLN/UBE2S/PKMYT1/PLK2/WNT10B/CCL2	34
AX0085 solo	GO:1902850	microtubule cytoskeleton organization involved in mitosis	22/180	147/18722	3.30342e-20	8.54485e-18	7.32935e-18	STMN1/RACGAP1/TACC3/TPX2/MAD2L1/SAPCD2/CENPE/SPDL1/KIF23/NUF2/AURKA/TUBG1/KIFC1/AURKB/CCNB1/SPC25/PLK1/DLGAP5/MYBL2/WDR62/PLK2/CDC20	22
AX0085 solo	GO:1901987	regulation of cell cycle phase transition	31/180	390/18722	8.86828e-20	2.06453e-17	1.77085e-17	CDCA5/CDK1/FANCD2/MAD2L1/UBE2C/CENPE/SPDL1/ZWINT/E2F1/CDC6/KIF14/FAM83D/CCND3/GTSE1/AURKA/CLSPN/AURKB/BUB1/CCNB1/PLK1/TRIP13/DLGAP5/CDC45/CDC25A/HSPA2/ANLN/H2AX/PLK2/SUSD2/WNT10B/CCL2	31
IFNg on AX0085-Tx	GO:0042026	protein refolding	3/7	23/18722	5.65013e-08	3.07367e-05	1.01108e-05	HSPA1B/HSPA1A/HSPA8	3
IFNg on AX0085-Tx	GO:0051085	chaperone cofactor-dependent protein refolding	3/7	34/18722	1.90575e-07	5.18363e-05	1.70514e-05	HSPA1B/HSPA1A/HSPA8	3
IFNg on AX0085-Tx	GO:0051084	'de novo' posttranslational protein folding	3/7	39/18722	2.9082e-07	5.27353e-05	1.73471e-05	HSPA1B/HSPA1A/HSPA8	3
IFNg on AX0085-Tx	GO:0006458	'de novo' protein folding	3/7	43/18722	3.92461e-07	5.33747e-05	1.75575e-05	HSPA1B/HSPA1A/HSPA8	3
IFNg on AX0085-Tx	GO:0061077	chaperone-mediated protein folding	3/7	67/18722	1.51759e-06	0.000165113	5.43136e-05	HSPA1B/HSPA1A/HSPA8	3
IFNg on AX0085-Tx	GO:0034620	cellular response to unfolded protein	3/7	96/18722	4.50527e-06	0.000397732	0.000130833	HSPA1B/HSPA1A/HSPA8	3
IFNg on AX0085-Tx	GO:0010968	regulation of microtubule nucleation	2/7	10/18722	5.3847e-06	0.000397732	0.000130833	HSPA1B/HSPA1A	2
IFNg on AX0085-Tx	GO:0090084	negative regulation of inclusion body assembly	2/7	11/18722	6.58013e-06	0.000397732	0.000130833	HSPA1B/HSPA1A	2
IFNg on AX0085-Tx	GO:1903265	positive regulation of tumor necrosis factor-mediated signaling pathway	2/7	11/18722	6.58013e-06	0.000397732	0.000130833	HSPA1B/HSPA1A	2
IFNg on AX0085-Tx	GO:0035967	cellular response to topologically incorrect protein	3/7	116/18722	7.96639e-06	0.000422892	0.000139109	HSPA1B/HSPA1A/HSPA8	3
IFNg on AX0085-Tx	GO:0043254	regulation of protein-containing complex assembly	4/7	427/18722	8.84378e-06	0.000422892	0.000139109	HSPA1B/HSPA1A/HSPA8/DKK1	4
IFNg on AX0085-Tx	GO:0070424	regulation of nucleotide-binding oligomerization domain containing signaling pathway	2/7	13/18722	9.3285e-06	0.000422892	0.000139109	HSPA1B/HSPA1A	2
AX0085 on IFNg-Tx	GO:0034341	response to interferon-gamma	22/400	141/18722	2.98634e-13	1.26083e-09	1.00027e-09	ZYX/DAPK3/PARP14/TRIM21/SP100/FLNB/PARP9/BST2/NMI/CLDN1/CCL2/STAT1/NLRC5/CASP1/IRF8/GBP2/ICAM1/GBP3/CIITA/GBP4/GBP5/GBP1	22
AX0085 on IFNg-Tx	GO:0009615	response to virus	33/400	367/18722	3.52821e-12	7.44805e-09	5.90882e-09	IFIT5/POLR3C/HMGA1/DDX21/GATA3/RIOK3/BCL2L1/PARP9/ODC1/BIRC3/IFIH1/BST2/PMAIP1/MAP3K14/IFI6/NMI/IRF7/DTX3L/IFI16/IFI44/IFI27/STAT1/NLRC5/ISG15/DDX60/MX1/IFI44L/OASL/GBP3/NLRP1/FOSL1/GBP1/IL6	33
AX0085 on IFNg-Tx	GO:0071346	cellular response to interferon-gamma	19/400	118/18722	7.16549e-12	1.00842e-08	8.0002e-09	ZYX/DAPK3/PARP14/SP100/FLNB/PARP9/NMI/CLDN1/CCL2/STAT1/NLRC5/CASP1/IRF8/GBP2/ICAM1/GBP3/GBP4/GBP5/GBP1	19
AX0085 on IFNg-Tx	GO:0051607	defense response to virus	27/400	265/18722	2.00466e-11	1.69274e-08	1.34291e-08	IFIT5/POLR3C/DDX21/RIOK3/BCL2L1/PARP9/BIRC3/IFIH1/BST2/PMAIP1/MAP3K14/IFI6/IRF7/DTX3L/IFI16/IFI27/STAT1/NLRC5/ISG15/DDX60/MX1/IFI44L/OASL/GBP3/NLRP1/GBP1/IL6	27
AX0085 on IFNg-Tx	GO:0140546	defense response to symbiont	27/400	265/18722	2.00466e-11	1.69274e-08	1.34291e-08	IFIT5/POLR3C/DDX21/RIOK3/BCL2L1/PARP9/BIRC3/IFIH1/BST2/PMAIP1/MAP3K14/IFI6/IRF7/DTX3L/IFI16/IFI27/STAT1/NLRC5/ISG15/DDX60/MX1/IFI44L/OASL/GBP3/NLRP1/GBP1/IL6	27
AX0085 on IFNg-Tx	GO:0071496	cellular response to external stimulus	27/400	320/18722	1.41954e-09	9.98884e-07	7.92453e-07	EIF2S1/GJA1/TNFRSF10B/MDM2/MAP1LC3B/CDKN1A/NAMPT/SRF/TNFRSF10A/PIM1/SESN2/AXL/MFSD2A/PMAIP1/NUAK2/MAP3K14/IFI16/UPP1/KCNJ2/GADD45A/ATF3/JUN/CASP1/VDR/ICAM1/ANKRD1/FOSL1	27
AX0085 on IFNg-Tx	GO:0007249	I-kappaB kinase/NF-kappaB signaling	25/400	281/18722	1.97793e-09	1.16869e-06	9.2717e-07	IFIT5/GJA1/OPTN/TNFRSF10B/CFLAR/TNIP1/LURAP1L/DDX21/ECT2/RIOK3/TRIM21/TGM2/IRAK2/OTUD7A/AJUBA/PER1/BIRC3/BST2/MAP3K14/TRAF1/RELB/PLK2/STAT1/CASP1/APOL3	25
AX0085 on IFNg-Tx	GO:0032102	negative regulation of response to external stimulus	31/400	420/18722	2.21449e-09	1.16869e-06	9.2717e-07	HLA-E/GJA1/NR1D2/GATA3/HLA-B/LYAR/PARP14/RIOK3/C1QTNF1/SPX/TRIM21/UBASH3B/SERPING1/HLA-F/SEMA3C/TRIB1/GREM1/METRNL/PHLDB2/FGF2/NMI/IFI16/PLK2/RGMA/CCL2/NLRC5/ISG15/SOCS3/SERPINE1/SAA1/TNFAIP6	31
AX0085 on IFNg-Tx	GO:0043122	regulation of I-kappaB kinase/NF-kappaB signaling	23/400	249/18722	4.32908e-09	2.03082e-06	1.61112e-06	IFIT5/GJA1/OPTN/TNFRSF10B/CFLAR/TNIP1/LURAP1L/DDX21/ECT2/RIOK3/TRIM21/TGM2/OTUD7A/AJUBA/PER1/BIRC3/BST2/MAP3K14/TRAF1/PLK2/STAT1/CASP1/APOL3	23
AX0085 on IFNg-Tx	GO:0002831	regulation of response to biotic stimulus	26/400	327/18722	9.95845e-09	4.20446e-06	3.33556e-06	HLA-E/POLR3C/OPTN/HLA-B/LYAR/PARP14/RIOK3/TRIM21/SERPING1/HLA-F/TRIB1/PARP9/BIRC3/NMI/IRF7/DTX3L/IFI16/EREG/IFI35/STAT1/NLRC5/ISG15/DDX60/CD274/OASL/GBP5	26
